# Supplementary material for: Span-Morphing Wing Using Multistable Honeycomb Metamaterial Structures
Source: Materials (Basel). 2026 Jun 22;19(12):2678. doi: 10.3390/ma19122678 (PMC13303327; doi:10.3390/ma19122678)
Supplement: Supplementary file 1 [file materials-19-02678-s001.zip]

Archive with 1 entries (1 files):
- video s1.mp4
